# Supplementary material for: The Association between Galectin-3 and hs-CRP and the Clinical Outcome after Non-ST-Elevation Myocardial Infarction with Preexisting Atrial Fibrillation
Source: Sci Rep. 2017 Nov 8;7:15106. doi: 10.1038/s41598-017-15265-0 (PMC5678137; doi:10.1038/s41598-017-15265-0)
Supplement: Supplementary file 1 — Dateset 1 [file 41598_2017_15265_MOESM1_ESM.xls]

## Sheet: Sheet1
Redni br. uzorka	redni br. pacijenta	Spironolakton	Datum ukljucivanja u studiju		FS	LA	AO			LVPW diast	LVPW sist		Fibrinogen	Visesudovna bolest	BNP (pg/ml)	Tip AF	CVI	Troponon I	CKMB	EF%	SPDK (mmHg)	EED	ESD	CRP	PLT (x109/L)	Glukoza	RBC (X1012/L)	WBC (X109/L)	PUŠAČKI STAŽ (GODINE)	BR. CIGARETA	CK	BNP (pg/ml)	Galaktin (conc. ng/ml)	Broj ponovnih hospitalizacija	Prezime i ime	god. rođenja	starost	pol	visina	težina	ITM	BSA	zaštićeno ime	dnevna doza	dozni režim	dužina terapije	Kreatinin (µmol/L)	klirens kreatinina TM	klirens kreatinina TM I TV
49	1	1	3.9.2015.	Dragoslav Ilić	33	55	37	Leva pretkomora dilatirana	Leva komora dilatirana	8	9.5	Dragoslav Ilić		1	113.6	1		77	NEMA	60	NEMA	59	40	14.6	124	17	4.68	8.7	0	2	116	113.6	8.659	0	Dragoslav Ilić	1938	78	2	170	80	27.6817	1.915	Concor	2.5	1/2+0+0	3 dana	105.4	37.7155	49.1111
42	3	1	28.08.2015.	Blagica Nasković								Blagica Nasković			2110.8	3		0.1	NEMA	42	30	NEMA	NEMA	6.5	226	7.4	4.5	7	0	2	53	2110.8	11.1557	3	Blagica Nasković	1937	79	1	172	62	20.9573	1.733	Concor	7.5	1+0+1/2	8 godina	144.5	35.1138	32.1346
50	4	0	3.9.2015.	Krste Šapeski	nema	34	23	Leva pretkomora normalna	Leva komora normalna	14.5	nema	Krste Šapeski			22.8	0		4.49	56	60	25	43	32	2.4	213	4.8	3.7	6.3	35	1	384		9.789	0	Krste Šapeski	1960	56	2	182	92	27.7744	2.136	Tensec	2.5	1/2+0+0	4 dana	79.4	79.8279	101.575
57	5	0	4.9.2015.	Ljiljana Mihailović								Ljiljana Mihailović	5.4		297.9	0		5.83	35.9	45	NEMA	NEMA	NEMA	12.9	282	7.5	4.08	7.6	25	0	678		6.87567	0	Ljiljana Mihailović	1958	58	1	168	65	23.03	1.739	Concor	0.625	1/4+0+0	3 dana	91.5	70.5581	71.5197
71	6	0	24.6.2015.	Mile Nikolov								Mile Nikolov			115.1	0		0.458	18.6	50	NEMA	55	36	6.2	172	6.5	4.04	7.2	0	2	100		6.64233	3	Mile Nikolov	1929	87	2	175	68	22.2041	1.826	Tensec	1.25	1/4+0+0	3 dana	102.9	35.4576	36.5517
23	7	0	24.1.2015.	Budimka Popović								Budimka Popović			135.2	1		0.09	NEMA	65	20	42	27	4.8	281	5.5	4.38	10.7	0	2	NEMA	135.2	13.3357	6	Budimka Popović	1950	66	1	163	89	33.4977	1.944	Biprez	1.25	1/2+0+0	7 godina	90.5	59.8326	89.3497
30	9	0	14.6.2015.	Dimitrije Đorđević	27	50	34	Leva pretkomora dilatirana	Leva komora normalna	13.5	14.5	Dimitrije Đorđević			54.8	0		0.38	11.4	53	35	45	33	0.6	177	5.3	4.19	11.3	0	2			5.32233	6	Dimitrije Đorđević	1934	82	2	168	80	28.3447	1.899	Bisoprolol	2.5	1/2+0+0	2 godine	181.1	19.9289	26.7386
31	10	0	07.08.2015.	Srboljub Spasić	nema	nema	nema	Leva pretkomora dilatirana	Leva komora dilatirana	nema	nema	Srboljub Spasić		1	1007.7	2		0.39	13.7	48	30	48	27	29.4	228	16.9	3.55	4.7	0	2		1007.7	8.47233	2	Srboljub Spasić	1954	62	2	178	75	23.6713	1.927	Concor	5	2x1	3 dana	80	69.8845	76.3141
33	11	0	17.8.2015.	Petar Ilić	28	34	29	Leva pretkomora normalna	Leva komora normalna	10	15	Petar Ilić		1	64.5	2		0.07	23	55	34	53	38	0.7	248	5.1	4.71	7.2	50	1		64.5	11.7823	0	Petar Ilić	1951	65	2	180	60	18.5185	1.767	Concor	3.75	1+0+1/2	5 dana	70.6	78.1512	66.5191
15	14	0	05.07.2015.	Radisav Popović	27	52	37	Leva pretkomora dilatirana	Leva komora lako dilatirana	11	15	Radisav Popović			75.7	1		0.19	19.7	51	NEMA	61	45	1.8	249	5.3	4.91	9.8	55	0	97	75.7	10.7223	3	Radisav Popović	1942	74	2	178	95	29.9836	2.13	Bisoprolol	5	1/2+1/2+0	4 dana	98.1	48.2226	66.7017
17	15	1	23.03.2015.	Miroslava Vojinović								Miroslava Vojinović			473.3	2		2.01	83.8	57	33	59	44	2.2	199	4.5	3.78	10.2	0	2		473.3	12.7657	3	Miroslava Vojinović	1925	91	1	168	73	25.8645	1.827	Tensec	2.5	1/4+1/4+0	20 godina	130.2	29.6305	33.7309
20	17	1	31.7.2015.	Dejan Dimić	32	36	30	Leva pretkomora normalna	Leva komora normalna	13	17	Dejan Dimić		1	140.3	0		0.05	12	61	NEMA	40	27	NEMA	150	5.9	4.39	8.4	25	1			8.429	2	Dejan Dimić	1973	43	2	176	68	21.9525	1.833	Concor	2.5	1x1	3 dana	76.2	88.8357	90.3367
21	18	0	24.6.2015.	Jovanović Milivoje								Jovanović Milivoje			1159.2	0		0.05	46.5	NEMA	40	65	49	16	296	15.7	5.58	12.4	45	1			14.1023	4	Jovanović Milivoje	1947	69	2	176	83	26.7949	1.995	Biprez	2.5	1/2+0+0	3 dana	189.6	26.1331	32.4367
22	19	0	21.07.2015.	Miladija Paunović	27	30	26.5	Leva pretkomora normalna	Leva komora normalna	13	17	Miladija Paunović	6.5		10	2		0.34	9.1	53	44	45.5	33	0.6	214	6.2	3.72	5.6	0	2		10	5.209	2	Miladija Paunović	1936	80	1	158	51	20.4294	1.5	Tensec	2.5	1/2+0+0	4 dana	94	43.1584	39.9681
48	23	0	1.9.2015.	Vera Božić								Vera Božić			70.6	2		0.49	NEMA	NEMA	NEMA	NEMA	NEMA	2.3	169	17.4	4.12	4.2	10	0		70.6	12.3357	0	Vera Božić	1944	72	1	162	74	28.1969	1.789	Tensec	2.5	1/2+0+0	3 dana	70	70	88.2597
1	24	0	19.6.2015.	Gordana Jovanović								Gordana Jovanović			34.8	3		0.13	20.4	69	25	53	29	3.5	348	6.8	3.76	12.1	30	1		34.8	7.89567	0	Gordana Jovanović	1951	65	1	163	85	31.9922	1.906	Biprez	3.75	1/2+1/4	8 godina	87.4	62.792	89.5547
5k	32	1	25.6.2015.	Sava Janković								Sava Janković		1	1119.9	0		3.8	28.3	49	45	63	47	1.3	152	6.8	3.38	8.2	20	0			5.55567	2	Sava Janković	1941	75	2	178	80	25.2493	1.98	Tensec	2.5	1/2+0+0	1 godina	93.5	49.8285	58.0404
110	33	0	22.2.2016.	Dragan Stojković								Dragan Stojković			25.8	0		2.71	18.5	65	NEMA	45	32	4.2	257	5.2	4.78	9.3	0	2	228		6.74567	0	Dragan Stojković	1964	52	2	178	75	23.6713	1.927	Tensec	2.5	1/2+0+0	4 dana	88.3	71.4328	78.0049
114	34	0	25.2.2016.	Dragiša Milojković	13	43	37	Leva pretkomora dilatirana	Leva komora dilatirana	14	14	Dragiša Milojković			153.1	1		0.05	NEMA	27	60	NEMA	NEMA	15.1	198	11.3	4.63	6.5	40	1	NEMA		12.7723	0	Dragiša Milojković	1936	80	2	181	78	23.8088	1.983	Biprez	0.625	1/4+0+0	4 dana	84	53.2224	58.144
112	36	1	12.2.2016.	Ivan Knežević								Ivan Knežević			827.3	0	1	0.19	39.5	44	NEMA	58	41	57.9	232	8.8	5.55	17.6	0	2	NEMA		10.8857	2	Ivan Knežević	1952	64	2	172	73	24.6755	1.858	Biprez	1.25	1/4+0+0	12 dana	262.1	#REF!	22.0906
113	37	1	24.2.2016.	Dejan Stanković								Dejan Stanković			1068.7	2		NEMA	18.2	42	NEMA	59	42	85.3	402	7.7	5.1	17.4	30	1	204		7.58567	0	Dejan Stanković	1968	48	2	185	100	29.2184	2.239	Concor	5	1/2+0+1/2	1 mesec	86.4	#REF!	111.125
116	38	0	01.10.2015.	Ivan Dervišević	28	40	32	Leva pretkomora normalna	Leva komora normalna	11	15	Ivan Dervišević			15.3	0		0.8	20.7	60	21	52	31	3.6	297	5.9	6.02	9.8	30	0	338		9.729	3	Ivan Dervišević	1974	42	2	175	98	32	2.132	Tensec	1.25	1/4+0+0	4 dana	105.1	#REF!	95.3648
117	39	0	26.2.2016.	Danilo Gocić	32	42	34	Leva pretkomora dilatirana	Leva komora normalna	10	13	Danilo Gocić	6.5		135.9	2		1.21	14.9	59	30	NEMA	NEMA	18.3	339	13.3	4.6	12.9	30	0	80		9.689	0	Danilo Gocić	1940	76	2	170	72	24.9135	1.832	Biprez	5	1+1+0	7 godina	83.9	48.9088	57.3178
120	41	0	1.3.2016.	Milivoje Marković	43	42	28	Leva pretkomora lako dilatirana	Leva komora normalna	8	10	Milivoje Marković			17.1	0		0.04	NEMA	63	40	51	29	1.8	141	12.2	4.97	5.2	0	2	NEMA		7.329	0	Milivoje Marković	1946	70	2	180	70	21.6049	1.886	Byol	2.5	1/2+0+0	2 godine	120.9	64.1908	42.2969
121	42	0	1.3.2016.	Dragan Petrović								Dragan Petrović			22.8	0		0.36	NEMA	65	38	45	29	0.7	264	6.3	5.36	11.3	25	0	NEMA		3.819	0	Dragan Petrović	1952	64	2	180	85	26.2346	2.049	Biprez	2.5	1+0+0	4 dana	79.8	48.9088	84.4828
25	44	0	10.8.2015.	Ramić Zaim	32	39	33	Leva pretkomora na gornjoj granici	Leva komora normalna	12	17	Ramić Zaim			93.3	0		2.41	100	59	NEMA	54	37	2.4	213	9.4	4.32	10.9	35	1	149		11.6523	0	Ramić Zaim	1960	56	2	164	80	29.7442	1.866	Concor cor	2.5	1+0+0	9 godina	118.3	42.5943	59.2821
26	45	0	10.8.2015.	Mile Marković	25	39	35	Leva pretkomora normalna	Leva komora dilatirana	10	13	Mile Marković			10	0		0.06	10.4	45	25	62	49	3.3	181	6.3	4.15	6.6	24	0	147		11.1157	0	Mile Marković	1962	54	2	172	86	29.0698	1.992	Nevotens	2.5	1/2+0+0	3 dana	93.6	70.0632	82.4631
36	46	0	21.8.2015.	Jovanka Milosavljević								Jovanka Milosavljević			43.1	0		0.05	NEMA	NEMA	NEMA	NEMA	NEMA	1.7	376	9	4.3	7.1	0	2	NEMA		12.5123	0	Jovanka Milosavljević	1940	76	1	163	76	28.6048	1.818	Presolol	7.5	1+1+1	1 godina	157.8	#REF!	37.8448
37	47	0	26.8.2015.	Novica Zdravković	nema	40	36	Leva pretkomora normalna	Leva komora normalna	nema	nema	Novica Zdravković		1	22.2	0		0.08	12.1	50	NEMA	NEMA	NEMA	16.5	190	5.9	4.5	4.8	40	1	48		7.709	0	Novica Zdravković	1955	61	2	181	85	25.9455	2.057	Binevol	5	1+0+0	4 dana	92	#REF!	76.1723
44	49	1	31.8.2015.	Vidosava Cvetković	39	37	28	Leva pretkomora normalna	Leva komora normalna	11	16	Vidosava Cvetković		1	1933	0		0.22	NEMA	60	42	43	27	4.1	143	4.7	2.74	4.6	0	2	NEMA		8.92567	0	Vidosava Cvetković	1933	83	1	160	48	18.75	1.475	Concor cor	2.5	1+0+0	9 godina	53.5	60.6469	62.7888
46	50	0	31.8.2015.	Slavejka Nešić								Slavejka Nešić	3.8		402.5	0	1	0.08	NEMA	47	48	NEMA	NEMA	4	239	8.7	3.83	5.9	0	2	NEMA		7.46567	0	Slavejka Nešić	1926	90	1	163	57	21.4536	1.609	Concor cor	2.5	1+0+0	9 godina	63.3	29.6775	55.2791
51	52	0	03.09.2015.	Rajko Mitić								Rajko Mitić			35.9	0		0.07	NEMA	59	NEMA	48	33	10.3	249	20	4.97	10.2	0	2	NEMA		8.52233	2	Rajko Mitić	1960	56	2	182	92	27.7744	2.136	Tensec	1.25	1/4+0+0	9 godina	70.8	#REF!	113.913
61	53	0	24.12.2015.	Slobodan Petrov								Slobodan Petrov			156.8	0		5.2	NEMA	55	32	NEMA	NEMA	4.3	151	5.3	4.42	11	0	2	1460		9.40233	0	Slobodan Petrov	1955	61	2	182	80	24.1517	2.012	Biprez	2.5	1/2+0+0	5 dana	77.5	76.9168	85.1048
63	54	0	31.1.2016.	Mila Ajdarević								Mila Ajdarević			91.6	0		1.3	18.5	55	23	NEMA	NEMA	8.6	282	7.6	4.81	9.1	32	0	144		9.55567	0	Mila Ajdarević	1948	68	1	163	70	26.3465	1.755	Biprez	2.5	1/2+0+0	1 godina	124	42.4879	49.9032
66	55	0	23.9.2015.	Vidosava Stamenković								Vidosava Stamenković		1	48.3	0		0.76	NEMA	53	NEMA	51.37	37	0.5	250	9.2	3.97	7.3	15	0	NEMA		10.5857	0	Vidosava Stamenković	1958	58	1	163	86	32.3685	1.916	Concor cor	3.75	1+0+1/2	9 godina	102.1	#REF!	84.802
68	56	0	6.10.2015.	Radojica Radenković								Radojica Radenković			41.5	0		12.47	46.3	45	NEMA	NEMA	NEMA	24.7	159	15	3.93	10.5	50	0	449		6.80233	0	Radojica Radenković	1934	82	2	181	83	25.335	2.036	Biprez	5	1/2+1/2+0	3 dana	143	30.2214	35.1325
60	57	0	1.1.2016.	Ljubiša Zlatković								Ljubiša Zlatković			1038	0		6.77	61.6	32	NEMA	NEMA	NEMA	2.5	378	11.2	3.82	10.7	0	2	384		10.019	0	Ljubiša Zlatković	1940	76	2	180	95	29.321	2.148	Tensec	2.5	1/2+0+0	3 dana	136.1	34.594	46.6213
70	58	0	09.02.2015.	Snežana Bogdanović	16	44.5	32	Leva pretkomora dilatirana	Leva komora normalna	10.5	14.5	Snežana Bogdanović			212.6	0		0.04	NEMA	33	NEMA	NEMA	NEMA	2.4	166	7.2	4.6	9.2	0	2	NEMA		7.319	2	Snežana Bogdanović	1955	61	1	175	80	26.1224	1.956	Biprez	0.625	1/4+0+0	3 dana	189.7	42.4879	40.9044
1AF	59	0	31.3.2016.	Slaviša Kostić								Slaviša Kostić			286.6	1		0.32	22.4	39	35	69	54	14.1	254	9.2	5.08	9.8	0	2	94	286.6	7.849	0	Slaviša Kostić	1941	75	2	180	110	33.9506	2.286	Biprez	5	1+0+0	3 dana	212.9	30.2214	35.0485
1AAF	60	0	3.2.2016.	Petković Života	24	43	35	Leva pretkomora dilatirana	Leva komora dilatirana	12	14	Petković Života	2.3	1	234.1	1		0.06	NEMA	47	22	73	55.5	5.5	260	5.8	3.84	6.8	35	0	NEMA	234.1	8.30567	0	Petković Života	1956	60	2	180	115	35.4938	2.329	Biprez	2.5	1+0+0	1 godina	109.7	53.6	87.5225
2AF	61	0	28.4.2015.	Dragan Sotirov								Dragan Sotirov			1494.7	1		0.3	NEMA	36	20	62	51	53.37	176	8.9	4.95	8.6	0	2	NEMA	1494.7	10.4557	4	Dragan Sotirov	1959	57	2	175	76	24.8163	1.914	Biprez	2.5	1/2+0+0	4 godine	107.3	36.0288	61.3523
3AF	62	0	31.3.2016.	Snežana Živadinović								Snežana Živadinović			159.9	1		0.05	21.8	65	NEMA	56	36	9.7	221	6.2	4.82	7.9	0	2	222	159.9	13.6957	0	Snežana Živadinović	1948	68	1	163	80	30.1103	1.858	Concor	5	1+1+0	6 godina	105.2		67.2243
4AF	63	0	31.3.2016.	Dragoljub Petković								Dragoljub Petković			242.9	1		0.05	10.7	50	NEMA	68	46	79.2	192	6.4	4.5	8.3	35	0	NEMA	242.9	13.229	0	Dragoljub Petković	1943	73	2	175	72	23.5102	1.87	Concor	2.5	1/2+0+0	8 godina	172.2	22.4604	29.2357
5 AF	64	1	31.3.2016.	Živana Stevanović								Živana Stevanović			92.1	1		NEMA	36.8	44	50	45	36	38.7	94	7.3	3.58	20.6	0	2	336	92.1	11.4223	0	Živana Stevanović	1950	66	1	161	46	17.7462	1.455	Concor	10	1+1+0	5 godina	157.8	53.6491	26.4851
7AF	67	1	8.1.2016.	Milić Miloš	10	64	32	Leva pretkomora dilatirana	Leva komora dilatirana	11	12	Milić Miloš			83.4	1		0.05	6.6	20	50	NEMA	NEMA	21.1	183	7.8	3.53	5.2	40	1	106	83.4	8.179	0	Milić Miloš	1949	67	2	174	66	21.7994	1.795	Tensec	2.5	1/2+0+0	3 dana	188	26.364	26.7453
17AF	69	0	25.12.2015.	Ljubomir Radević								Ljubomir Radević			76	2		0.17	11.8	NEMA	NEMA	NEMA	NEMA	2.2	216	5.4	4.84	7.5	30	0	110	76	8.14233	0	Ljubomir Radević	1955	61	2	174	73	24.1115	1.874	Concor	1.25	1/4+0+0	4 dana	77.9	68.8551	77.2594
25	72	1	24.10.2015.	Vlastimir Jovanović	32	50	32	Leva pretkomora dilatirana	Leva komora dilatirana	13	17	Vlastimir Jovanović			80.1	2		0.06	NEMA	NEMA	NEMA	NEMA	NEMA	68.8	242	7.2	3.01	6.6	0	2	NEMA	80.1	11.999	4	Vlastimir Jovanović	1951	65	2	180	65	20.0617	1.828	Concor	2.5	1/2+1/2+0	2 godine	640.6	8.61298	7.94194
27	73	0	10.08.2015.	Danica Stojanović	34	53	31	Leva pretkomora dilatirana	Leva komora normalna	11	15	Danica Stojanović		1	876.2	2		0.25	13.6	63	NEMA	45	30	2.7	186	4.8	3.72	9.7	0	2	48	876.2	9.309	2	Danica Stojanović	1931	85	1	172	66	22.3094	1.78	Concor cor	2.5	1+0+0	3 dana	189.6	68.8551	23.5065
53	77	1	9.9.2015.	Stevka Vasić	39	38.1	29.4	Leva pretkomora normalna	Leva komora normalna	10.1	15.1	Stevka Vasić			100	2		0.04	10.6	69	NEMA	54.6	33	20.9	385	8.6	4.2	12.5	20	0	89	100	14.009	0	Stevka Vasić	1954	62	1	165	85	31.2213	1.923	Nebilet	5	1+0+0	4 dana	86.3	68.1457	94.3241
67	78	0	1.10.2015.	Zorica Jovanović	nema	37	38	Leva pretkomora normalna	Leva komora normalna	11	nema	Zorica Jovanović			35.2	2		0.56	15.1	65	22	46	30	7.2	412	7.7	4.53	8.6	30	1	NEMA	35.2	9.059	0	Zorica Jovanović	1947	69	1	180	75	23.1481	1.942	Byol	2.5	1/2+0+0	3 dana	108.8	60.0848	60.0911
69	79	0	02.10.2015.	Mirjana Dimitrijević								Mirjana Dimitrijević			955.7	2		9.14	249.3	40	NEMA	55	36	44.4	352	17	5.18	20.6	0	2	2735	955.7	12.699	3	Mirjana Dimitrijević	1952	64	1	172	88	29.7458	2.012	Carvilex	6.25	1+1+0	3 dana	93.5	67.6112	87.8222
74	80	0	13.08.2015.	Dragica Milojević	46	40	31	Leva pretkomora normalna	Leva komora normalna	12	16	Dragica Milojević			94.6	1		0.079	7	77	21	NEMA	NEMA	6	273	8.4	4.42	7.5	0	2	67	94.6	7.92567	2	Dragica Milojević	1952	64	1	160	83	32.4219	1.862	Concor	5	1+1+0	4 dana	79.7	66.5961	97.1747
77	81	1	12.03.2015.	Srbijanka Stošić	27	45	31	Leva pretkomora dilatirana	Leva komora na gornjoj granici	6.3	7	Srbijanka Stošić			727.1	2		1.79	25.6	53	NEMA	51	37	18.2	287	7	3.56	12.8	0	2	218	727.1	12.569	2	Srbijanka Stošić	1949	67	1	162	52	19.8141	1.54	Carvilex	12.5	1/2+1/2+0	4 dana	125.6	41.8831	37.107
89	82	0	23.1.2016.	Mirjana Nikolić								Mirjana Nikolić	3.2		271.8	2		5.93	39.1	53	22	56	41	87.8	256	5	4.49	12.4	25	0	190	271.8	9.419	3	Mirjana Nikolić	1944	72	1	178	77	24.3025	1.948	Carvilex	6.25	1/4+1/4+0	3 godine	207.2	29.4875	31.0263
98	84	1	28.1.2016.	Živadin Stanković								Živadin Stanković			104	1		1.487	14.2	40	NEMA	63	50	4.1	275	5.1	5.27	12.1	35	0	83	104	5.55233	2	Živadin Stanković	1956	60	2	176	68	21.9525	1.833	Carvilex	25	1+1+0	5 godina	110.4	50.5698	51.4243
213/3	86	0	8.10.2015.	Saša Cvetanović								Saša Cvetanović	2.8		34.8	1		1.1	24.3	59	21	52.1	35.7	7.1	156	5	4.6	9	20	1	68	34.8	6.449	0	Saša Cvetanović	1965	51	2	181	100	30.5241	2.204	Binevol	2.5	1+0+0	2 godine	77.5	85.5679	119.847
214/2	87	0	11.1.2016.	Ranđelović Živojin								Ranđelović Živojin			928.1	2		21.34	11.4	26	31	61	48	16.8	188	5.8	4.85	7.8	0	2	68.2	928.1	7.68567	3	Ranđelović Živojin	1936	80	2	170	70	24.2215	1.81	Bisoprolol	2.5	1+0+0	10 godina	183.6	20.9531	23.8735
																																								9
[truncated: 46 more columns]
